# Supplementary material for: Diversifying Evolution of the Ubiquitin-26S Proteasome System in Brassicaceae and Poaceae
Source: Int J Mol Sci. 2019 Jun 30;20(13):3226. doi: 10.3390/ijms20133226 (PMC6651606; doi:10.3390/ijms20133226)
Supplement: Supplementary file 1 [file ijms-20-03226-s001.zip]

Archive with 32 entries (23 files):
- supplementary_Files/
- supplementary_Files/.DS_Store
- __MACOSX/
- __MACOSX/supplementary_Files/
- __MACOSX/supplementary_Files/._.DS_Store
- supplementary_Files/Supplemental_Figures_tiff/
- supplementary_Files/Supplemental_Figures_tiff/Figure S1.tif
- __MACOSX/supplementary_Files/Supplemental_Figures_tiff/
- __MACOSX/supplementary_Files/Supplemental_Figures_tiff/._Figure S1.tif
- supplementary_Files/Supplemental_Figures_tiff/Figure S2.tif
- __MACOSX/supplementary_Files/Supplemental_Figures_tiff/._Figure S2.tif
- supplementary_Files/Supplemental_Figures_tiff/Figure S3.tif
- __MACOSX/supplementary_Files/Supplemental_Figures_tiff/._Figure S3.tif
- supplementary_Files/Supplemental_Figures_tiff/Figure S4.tif
- __MACOSX/supplementary_Files/Supplemental_Figures_tiff/._Figure S4.tif
- supplementary_Files/Supplemental_Files/
- supplementary_Files/Supplemental_Files/FileS1
- __MACOSX/supplementary_Files/Supplemental_Files/
- __MACOSX/supplementary_Files/Supplemental_Files/._FileS1
- supplementary_Files/Supplemental_Files/FileS2
- supplementary_Files/Supplemental_Tables/
- supplementary_Files/Supplemental_Tables/Table S1.docx
- __MACOSX/supplementary_Files/Supplemental_Tables/
- __MACOSX/supplementary_Files/Supplemental_Tables/._Table S1.docx
- supplementary_Files/Supplemental_Tables/Table S2.docx
- __MACOSX/supplementary_Files/Supplemental_Tables/._Table S2.docx
- supplementary_Files/Supplemental_Tables/Table S3.docx
- __MACOSX/supplementary_Files/Supplemental_Tables/._Table S3.docx
- supplementary_Files/Supplemental_Tables/Table S4.docx
- __MACOSX/supplementary_Files/Supplemental_Tables/._Table S4.docx
- supplementary_Files/Supplemental_Tables/Table S5.docx
- __MACOSX/supplementary_Files/Supplemental_Tables/._Table S5.docx
